# Supplementary material for: Advanced Mathematical Methods in Dental Bioengineering and Biomaterials Machining
Source: Biomimetics (Basel). 2026 Jun 29;11(7):448. doi: 10.3390/biomimetics11070448 (PMC13406553; doi:10.3390/biomimetics11070448)
Supplement: Supplementary file 1 [file biomimetics-11-00448-s001.zip]

Archive with 1 entries (1 files):
- biomimetics-4323246-supplementary.pdf
